# Supplementary material for: Development of an anoikis-related gene signature and prognostic model for predicting the tumor microenvironment and response to immunotherapy in colorectal cancer
Source: Front Immunol. 2024 May 8;15:1378305. doi: 10.3389/fimmu.2024.1378305 (PMC11109372; doi:10.3389/fimmu.2024.1378305)
Supplement: Supplementary file 2 [file Table_1.xls]

## Sheet: uniCox
	Table S1: Correlation of ARGs with OS in CRC patients.
id	HR	HR.95L	HR.95H	pvalue	km
CEACAM5	1.00352	0.875816	1.14985	0.959625	0.00403102
MYBBP1A	0.953212	0.76434	1.18876	0.670615	0.0836836
CHEK2	0.937273	0.758664	1.15793	0.548134	0.274333
CRYBA1	0.785774	0.485445	1.27191	0.326525	0.170181
E2F1	0.995134	0.79149	1.25117	0.966692	0.0967908
AKT1	1.05828	0.82837	1.35199	0.650375	0.159255
DAPK2	0.91062	0.764395	1.08482	0.29446	0.0400141
MTOR	0.983922	0.737723	1.31229	0.912162	0.0243287
BRMS1	1.03599	0.780198	1.37566	0.806912	0.101566
ITGA5	1.12107	0.998885	1.2582	0.0522565	0.00440614
ITGB1	1.45422	1.16469	1.81573	0.000946965	0.000195922
MCL1	1.10481	0.903017	1.35169	0.33275	0.0261868
CEACAM6	0.967368	0.888452	1.05329	0.444806	0.111434
NOTCH1	0.992667	0.823336	1.19682	0.938521	0.200772
NTRK2	0.946269	0.822886	1.08815	0.438465	0.167965
PTRH2	0.875995	0.692186	1.10862	0.270534	0.0276318
PDK4	1.12311	0.999695	1.26176	0.0506043	0.00185366
PIK3CA	1.35536	1.06952	1.71758	0.0118639	0.000393236
ZNF304	1.02845	0.889105	1.18964	0.705663	0.157091
PTK2	1.26159	0.990639	1.60665	0.0596021	0.0270653
BCL2	0.795062	0.641929	0.984726	0.0356435	0.0115039
SNAI2	1.10534	0.981707	1.24454	0.0979462	0.00562087
SRC	0.982526	0.744483	1.29668	0.900888	0.116546
STK11	0.843881	0.630119	1.13016	0.254723	0.0335753
MAP3K7	1.3654	1.06176	1.75587	0.0152275	0.0026125
TFDP1	1.07877	0.872461	1.33387	0.483846	0.0315147
TLE1	0.910914	0.74907	1.10773	0.349846	0.0842991
TSC2	1.08375	0.822271	1.42838	0.568063	0.0965504
ANKRD13C	1.13343	0.910942	1.41027	0.261277	0.0947835
IKBKG	1.23446	0.948592	1.60647	0.117052	0.0110553
CAV1	1.1061	0.980806	1.24739	0.100179	0.0284825
BMF	1.1354	0.924529	1.39436	0.225753	0.00539197
