# Supplementary material for: Development of an anoikis-related gene signature and prognostic model for predicting the tumor microenvironment and response to immunotherapy in colorectal cancer
Source: Front Immunol. 2024 May 8;15:1378305. doi: 10.3389/fimmu.2024.1378305 (PMC11109372; doi:10.3389/fimmu.2024.1378305)
Supplement: Supplementary file 3 [file Table_2.xls]

## Sheet: Table-S1
Table S2: The list of 18 prognostic ARGs.
Gene	Type
CEACAM5	Anoikis
PIK3CA	Anoikis
PDK4	Anoikis
BCL2	Anoikis
PTRH2	Anoikis
STK11	Anoikis
MCL1	Anoikis
CAV1	Anoikis
DAPK2	Anoikis
IKBKG	Anoikis
SNAI2	Anoikis
ITGA5	Anoikis
MTOR	Anoikis
ITGB1	Anoikis
MAP3K7	Anoikis
PTK2	Anoikis
BMF	Anoikis
TFDP1	Anoikis
