# Supplementary material for: Development of an anoikis-related gene signature and prognostic model for predicting the tumor microenvironment and response to immunotherapy in colorectal cancer
Source: Front Immunol. 2024 May 8;15:1378305. doi: 10.3389/fimmu.2024.1378305 (PMC11109372; doi:10.3389/fimmu.2024.1378305)
Supplement: Supplementary file 5 [file Table_4.xls]

## Sheet: uniCox的副本
	Table S4: The list of 489 prognostic DEGs.
id	HR	HR.95L	HR.95H	pvalue
MPDZ	1.1881	1.02147	1.38191	0.0253818
COLEC12	1.11591	1.00287	1.24169	0.0441615
ZFPM2	1.16221	1.00697	1.34139	0.0398876
FRMD6	1.12034	1.00024	1.25487	0.0495174
DZIP1	1.26628	1.02801	1.55978	0.0264361
STON1	1.21271	1.03419	1.42204	0.0176087
IL1R1	1.18168	1.01948	1.3697	0.0266905
JAM3	1.2043	1.02068	1.42095	0.0276347
NRP2	1.20518	1.03013	1.40998	0.0197687
CACNA2D1	1.18957	1.00332	1.41039	0.0456988
QKI	1.26246	1.07334	1.4849	0.00488255
AMOTL1	1.21036	1.02831	1.42464	0.0216983
MAP1B	1.23806	1.08342	1.41478	0.0017072
AKT3	1.29226	1.07644	1.55134	0.00595846
PABPC4L	1.62473	1.19085	2.21669	0.00219941
PRICKLE1	1.37409	1.103	1.7118	0.00459209
TRPS1	1.26179	1.05714	1.50607	0.0100143
VIM	1.15765	1.00259	1.33668	0.0460127
MCC	1.33814	1.11467	1.60642	0.00178203
ZNF667	2.19151	1.33978	3.58472	0.00177802
NRP1	1.19784	1.01863	1.40859	0.0290223
CYP1B1	1.13242	1.02226	1.25445	0.0172337
C14orf132	1.20579	1.0272	1.41542	0.0221318
RHOJ	1.2025	1.00695	1.43603	0.0417078
PRICKLE2	1.22844	1.04211	1.44808	0.0142311
CRISPLD2	1.17369	1.00835	1.36615	0.0387119
RBMS3	1.326	1.02777	1.71077	0.0299543
BEND6	1.53133	1.05653	2.21952	0.0244269
EBF2	1.56397	1.10293	2.21773	0.0120815
ATP2B4	1.16839	1.0095	1.3523	0.036909
HEG1	1.1555	1.00822	1.32431	0.037748
ZNF532	1.22486	1.06527	1.40835	0.00440473
CHST11	1.16228	1.00444	1.34493	0.043437
MMP19	1.24457	1.05106	1.4737	0.0111653
MICU3	1.33494	1.05385	1.691	0.0166309
LAMA4	1.20106	1.00326	1.43787	0.0459976
TRPC1	1.32426	1.0972	1.5983	0.00342664
FGFR1	1.25502	1.05435	1.4939	0.0106103
EFS	1.24885	1.0338	1.50862	0.0211795
MLLT11	1.26968	1.09679	1.46982	0.00138818
ELK3	1.23735	1.02755	1.48997	0.0246605
EHD2	1.17744	1.01449	1.36656	0.0316107
NRK	1.38793	1.01126	1.90491	0.0424301
BCL6	1.26417	1.05561	1.51394	0.0108269
LATS2	1.26263	1.02781	1.55109	0.0263365
MSN	1.20166	1.01174	1.42722	0.0363502
DAAM2	1.25662	1.02411	1.54192	0.0286567
S1PR3	1.29033	1.08353	1.5366	0.00423535
ZNF25	1.25377	1.01876	1.54298	0.0327217
CD93	1.1873	1.03238	1.36545	0.0160946
GJA1	1.20148	1.06732	1.3525	0.00237806
CSGALNACT2	1.2569	1.05872	1.49217	0.0090082
PXDN	1.15305	1.02009	1.30335	0.022721
SERPINE1	1.15048	1.04401	1.26781	0.00466659
PPP1R18	1.17594	1.01072	1.36816	0.0359044
CLEC1A	1.31917	1.02491	1.69791	0.0314735
DENND5A	1.24111	1.05494	1.46013	0.00918985
FGF1	1.41832	1.07959	1.86333	0.0120727
COL5A2	1.10376	1.00214	1.21568	0.0451436
PTPN14	1.46849	1.21248	1.77856	8.45205e-05
CCDC8	1.23682	1.04258	1.46726	0.0147556
RHOQ	1.24324	1.01578	1.52163	0.0347005
BACH2	1.41758	1.07457	1.87008	0.0135581
KCNJ15	1.49511	1.13632	1.96718	0.00406855
LIX1L	1.20956	1.01151	1.44639	0.0370365
GJC1	1.26953	1.05421	1.52882	0.011846
LAMC1	1.44382	1.19359	1.74652	0.000155409
CHSY3	1.28378	1.06361	1.54952	0.00925639
UBE2E2	1.17159	1.04101	1.31856	0.008625
SRGAP2C	1.31065	1.08453	1.5839	0.00511292
MMP16	1.80857	1.28262	2.55017	0.000725699
PREX2	1.43413	1.04984	1.95909	0.023478
CLIC4	1.22031	1.07226	1.38881	0.00255149
SALL2	1.28585	1.0371	1.59426	0.0219024
NAV3	1.54943	1.14538	2.09603	0.00450548
CR1	1.345	1.03255	1.75201	0.0279899
CLDN11	1.25866	1.01096	1.56705	0.0396457
FZD4	1.26286	1.00814	1.58194	0.0423025
KLHL4	1.54064	1.00526	2.36114	0.0472483
TENM4	1.23225	1.01304	1.49889	0.0366496
GADD45B	1.20744	1.01552	1.43563	0.0328188
ARHGEF17	1.26457	1.05254	1.51931	0.0121803
CCDC102B	1.2082	1.01314	1.4408	0.0352634
COL5A1	1.10674	1.00074	1.22397	0.0483461
TUSC3	1.19189	1.00608	1.41201	0.0423448
ARMCX2	1.15138	1.02568	1.29249	0.0168565
CD36	1.18086	1.03145	1.35192	0.0160112
GNG2	1.23993	1.00049	1.53668	0.0494816
RUNX2	1.31928	1.08264	1.60764	0.00600952
CERCAM	1.1823	1.02179	1.36803	0.0244764
DOCK4	1.23275	1.00392	1.51376	0.0457962
PNMA1	1.15695	1.01341	1.32083	0.0310015
ITGB1	1.45422	1.16469	1.81573	0.000946966
SLC2A3	1.13002	1.01791	1.25447	0.0218516
NPR3	1.2765	1.07153	1.52068	0.00626535
ANXA1	1.13465	1.00978	1.27495	0.0337011
ATP10A	1.39018	1.03196	1.87275	0.0302423
CHL1	1.30036	1.02571	1.64855	0.0300298
MAP4K4	1.35091	1.09975	1.65942	0.00415687
DYSF	1.21681	1.01981	1.45187	0.0294328
LTBP1	1.18782	1.03852	1.3586	0.0120254
PEA15	1.28687	1.045	1.58473	0.017582
DNAJB4	1.19224	1.02788	1.38287	0.0201585
CHSY1	1.23643	1.03768	1.47325	0.0176128
SPOCD1	1.28854	1.00135	1.6581	0.0487871
MACF1	1.32951	1.10422	1.60077	0.00264272
ZBTB47	1.28098	1.03109	1.59145	0.0253224
ZBTB4	1.23597	1.00037	1.52707	0.0495999
ZDHHC15	1.75741	1.04449	2.95693	0.0336753
AP1S2	1.19164	1.00966	1.40643	0.0381116
MCAM	1.19491	1.03189	1.3837	0.0173429
MEF2A	1.34993	1.06396	1.71277	0.0134961
CALU	1.26718	1.04213	1.54083	0.0176156
SNX18	1.35348	1.06286	1.72358	0.0141175
PCDH12	1.25966	1.01001	1.57102	0.0405274
NOTCH2	1.37769	1.11852	1.69691	0.00258328
COL5A3	1.1647	1.00809	1.34565	0.0385144
GLIS3	1.2947	1.09797	1.52668	0.00213023
PDE4DIP	1.42867	1.06246	1.9211	0.0182284
LCA5	1.38454	1.06436	1.80102	0.0153151
SNED1	1.36673	1.04397	1.78929	0.023025
CD34	1.21098	1.00352	1.46132	0.045863
FAM124B	1.35065	1.00659	1.81231	0.045098
RAB23	1.19652	1.0405	1.37593	0.0118384
LMO2	1.27665	1.0258	1.58885	0.0286552
MEX3B	1.46029	1.13272	1.88258	0.00348247
HIVEP2	1.52909	1.19934	1.9495	0.000610978
COL4A2	1.16955	1.02167	1.33884	0.0231631
HSPG2	1.23332	1.07891	1.40983	0.00212031
SERPINH1	1.22474	1.03726	1.4461	0.01678
NID1	1.23224	1.05466	1.43972	0.00853114
PCDHB5	1.44894	1.10945	1.8923	0.00647932
EID1	1.21438	1.00619	1.46565	0.0429436
ARHGAP29	1.32232	1.08273	1.61492	0.00615747
TTC7B	1.25549	1.06296	1.4829	0.00738736
ENG	1.20763	1.00089	1.45706	0.0489191
VWF	1.22028	1.05413	1.41263	0.00768034
NAV1	1.31184	1.07937	1.59437	0.00638202
PRNP	1.14935	1.00347	1.31645	0.0444319
ETV1	1.19511	1.0207	1.39932	0.0267892
RDX	1.21777	1.06988	1.38611	0.00286002
NPR2	1.38909	1.07974	1.78707	0.0105631
SERINC1	1.33787	1.10093	1.62579	0.00342384
DCBLD2	1.26298	1.10476	1.44385	0.0006287
RFTN2	1.42505	1.05981	1.91615	0.0190549
TANC2	1.22281	1.01055	1.47965	0.0386577
ADAMTS6	1.29916	1.00985	1.67136	0.0417275
ZNF281	1.28709	1.06629	1.5536	0.00857798
CAMSAP2	1.37796	1.13991	1.66571	0.000921971
SYNPO	1.24626	1.00803	1.5408	0.0419711
PLEKHG2	1.42703	1.13701	1.79101	0.00215707
SWAP70	1.34491	1.08871	1.6614	0.00599106
NR2F2	1.32681	1.07939	1.63095	0.00724305
TGFB2	1.30714	1.08445	1.57556	0.00494315
SCARA3	1.27034	1.1061	1.45898	0.000705272
AKAP13	1.28491	1.0255	1.60993	0.029346
SEC31A	1.33398	1.03937	1.71209	0.0236204
CORO2B	1.27311	1.03151	1.5713	0.0245157
SLC39A13	1.50135	1.14104	1.97544	0.00370478
COL4A1	1.21147	1.06547	1.37747	0.00341336
TTBK2	1.38259	1.01216	1.88857	0.0417554
LOXL4	1.264	1.01028	1.58145	0.040422
MPRIP	1.57305	1.19012	2.07918	0.0014582
KANK4	1.18144	1.01233	1.37881	0.0343934
FAM168A	1.33554	1.06897	1.66858	0.010861
RELN	0.731137	0.546956	0.97734	0.0344513
PNRC1	1.29473	1.03171	1.6248	0.025786
RBP7	1.19425	1.04282	1.36767	0.0102868
CCL21	0.911547	0.843215	0.985415	0.0198313
ABL2	1.42474	1.12513	1.80413	0.00329529
PDGFB	1.26034	1.01671	1.56234	0.0347544
SLMAP	1.24638	1.02101	1.52152	0.0304464
ITGB5	1.34728	1.05437	1.72156	0.0171603
DYNC2H1	1.37551	1.05269	1.79733	0.0194789
ROBO4	1.2565	1.01286	1.55873	0.0378762
KLF8	1.47955	1.05784	2.06937	0.0221108
CDK17	1.27044	1.01828	1.58504	0.0339693
FLT1	1.3417	1.11422	1.61563	0.00192893
SHC1	1.5227	1.14027	2.0334	0.00437848
PJA2	1.20547	1.01014	1.43858	0.038285
PLK2	1.14064	1.0144	1.28258	0.0278866
ALDH1L2	1.33244	1.12145	1.58311	0.00110161
BACE1	1.62314	1.29565	2.0334	2.52264e-05
PEAK1	1.3517	1.05462	1.73246	0.0173156
ARL10	1.33401	1.01745	1.74906	0.037058
KDR	1.24408	1.06195	1.45746	0.00684748
EGR3	1.11231	1.00279	1.23378	0.0441433
IDS	1.34503	1.00934	1.79237	0.0430275
IGSF21	0.736892	0.557522	0.97397	0.0319298
UACA	1.44177	1.1555	1.79895	0.00119587
CREBRF	1.27835	1.06504	1.53437	0.00837612
TPM4	1.41513	1.12328	1.78281	0.00321433
AP1M2	0.755289	0.577329	0.988104	0.0406326
EHBP1	1.36729	1.11986	1.66937	0.00213002
WDR47	1.38551	1.11041	1.72877	0.00388574
PANX1	1.34436	1.05587	1.71167	0.0163471
SLC25A10	0.780482	0.651079	0.935605	0.00737089
SOCS5	1.29901	1.03002	1.63824	0.0271174
STX2	1.26968	1.01641	1.58606	0.0354338
BICD2	1.50819	1.17263	1.93978	0.0013735
USP51	1.43863	1.07203	1.93061	0.0153763
CNPY4	1.32963	1.00521	1.75875	0.0458954
TERF2IP	1.54442	1.1596	2.05693	0.00295152
KIF1B	1.33016	1.05007	1.68497	0.0180322
GUCY1A2	1.37359	1.11802	1.68759	0.00251104
RAB13	1.32869	1.03113	1.71213	0.028024
HOOK3	1.23651	1.02841	1.48671	0.0239494
BMPR2	1.26303	1.04043	1.53326	0.0182442
SECISBP2L	1.20205	1.00785	1.43367	0.0406594
PTTG1IP	1.39756	1.06983	1.82568	0.0140867
CPEB4	1.21154	1.00888	1.45492	0.0399153
HHEX	1.16402	1.00728	1.34516	0.0395602
OSBPL8	1.26917	1.05478	1.52713	0.0115723
PIP5K1B	0.806131	0.677416	0.959303	0.0151792
RNF146	1.36251	1.06567	1.74204	0.0136159
RBPJ	1.3017	1.02092	1.6597	0.0334227
RNF11	1.27398	1.0472	1.54986	0.0154722
KLHL20	1.40429	1.06808	1.84633	0.0150304
KDF1	0.733816	0.567884	0.948231	0.017962
RGS17	1.29272	1.03387	1.61638	0.0243141
MORF4L1	1.35628	1.09387	1.68164	0.00547269
PICALM	1.50451	1.17544	1.92571	0.00118057
PRKAR1A	1.3516	1.09128	1.67401	0.00577566
PFKFB3	1.19588	1.00366	1.42492	0.0454112
NIN	1.42394	1.15604	1.75392	0.000888876
CD320	0.794074	0.658807	0.957116	0.0155211
MRPL12	0.790353	0.666891	0.936671	0.00662956
SLC38A2	1.24371	1.0364	1.4925	0.0190643
SEC23A	1.24838	1.02435	1.52141	0.0279232
ADAMTS18	1.98972	1.36939	2.89104	0.000307284
ADAMTS9	1.28682	1.04654	1.58226	0.0167876
TMEM106A	1.28149	1.01146	1.62361	0.0399406
AIDA	1.27444	1.04689	1.55144	0.0156665
ROCK1	1.32056	1.07361	1.62432	0.00848001
COMTD1	0.826914	0.699251	0.977883	0.0263264
WWC3	1.20493	1.00967	1.43794	0.038764
SAV1	1.36121	1.11338	1.6642	0.0026346
WSB1	1.29523	1.05545	1.58948	0.0132636
FAM114A2	1.31757	1.02175	1.69903	0.0335159
PIM1	1.28049	1.05235	1.55808	0.0135239
TRIM23	1.41526	1.13506	1.76464	0.00203305
ZFP82	1.37201	1.06382	1.76949	0.0148286
KIF3C	1.29832	1.05106	1.60374	0.0154369
ENDOG	0.831003	0.737984	0.935747	0.00224002
EGFLAM	1.27984	1.01766	1.60956	0.0348904
ANGPT2	1.32809	1.1251	1.5677	0.000799987
TEAD1	1.27752	1.04273	1.56519	0.0180901
BBX	1.20061	1.00051	1.44074	0.0493655
RASA3	1.21903	1.03286	1.43874	0.0191599
MAPKBP1	1.59335	1.17035	2.16923	0.00308418
TCEAL4	1.31129	1.10178	1.56063	0.0022787
RGCC	1.20302	1.02354	1.41396	0.0249462
RABGAP1	1.33824	1.06275	1.68514	0.0132304
LSM7	0.756381	0.614543	0.930957	0.00840919
ADAT3	0.822566	0.69217	0.977525	0.0265483
TIMM13	0.662021	0.510143	0.859116	0.00192219
MRPL4	0.684259	0.549167	0.852581	0.000721555
CENPM	0.836285	0.712373	0.981752	0.0288855
CYC1	0.802106	0.667251	0.964215	0.0188759
MARCKS	1.20193	1.01123	1.42859	0.0369236
YIPF5	1.25559	1.00089	1.57511	0.049105
TMEM54	0.821775	0.707064	0.955096	0.0105006
ZNF106	1.24921	1.0104	1.54446	0.0398299
WASF1	1.16719	1.02391	1.33051	0.0206886
ATP8A2	1.74934	1.04719	2.9223	0.0326738
ASAP1	1.22658	1.03933	1.44756	0.0156774
FAM155A	1.29666	1.06567	1.5777	0.0094468
USP32	1.30438	1.02403	1.66149	0.0313753
PURA	1.36589	1.05166	1.77401	0.019409
TSPYL4	1.23994	1.03112	1.49106	0.0222759
CENPV	0.743121	0.600466	0.919668	0.00633381
RUFY3	1.36295	1.06583	1.7429	0.0135809
PDGFD	1.18016	1.00703	1.38305	0.0407077
EFNB3	1.31953	1.03527	1.68185	0.0250931
DSTYK	1.33876	1.03315	1.73477	0.0273418
LAMC2	1.16296	1.01103	1.33773	0.0345601
CXCL13	0.923802	0.864933	0.986677	0.018314
UBE2H	1.39438	1.05977	1.83465	0.0175677
PIK3CA	1.35536	1.06952	1.71758	0.0118639
EPS15	1.28997	1.02522	1.62308	0.0298162
TRAP1	0.757096	0.578211	0.991324	0.0430398
NOTCH4	1.45161	1.12171	1.87854	0.00461049
SMPD2	0.729604	0.560657	0.949461	0.0189825
STARD10	0.738375	0.604301	0.902197	0.00301048
NLGN4Y	1.50186	1.1127	2.02711	0.00786357
TRAPPC6B	1.25947	1.01671	1.56019	0.0347167
SEMA4C	1.2749	1.05512	1.54045	0.0118773
FBXO30	1.28245	1.01655	1.6179	0.0358675
LRRFIP1	1.37597	1.09765	1.72485	0.00563887
TJP1	1.26317	1.03298	1.54466	0.0228433
REV3L	1.22893	1.02	1.48065	0.0301412
IGIP	1.27268	1.03629	1.563	0.0214491
UQCRQ	0.633176	0.5032	0.796725	9.68015e-05
UQCRC1	0.676255	0.532325	0.8591	0.00135647
CAP1	1.38666	1.04881	1.83334	0.0217635
MRPS34	0.665246	0.510752	0.86647	0.00250326
MTFP1	0.8268	0.701594	0.97435	0.0232009
ARPP19	1.25775	1.02385	1.54509	0.0289244
SENP7	1.3205	1.07955	1.61523	0.00683778
TGFBR2	1.25461	1.05291	1.49495	0.0111951
AHR	1.24157	1.04573	1.47409	0.0134918
S100A3	1.15419	1.01236	1.31589	0.0320616
MMAB	0.721561	0.540632	0.96304	0.0267151
ZFAND3	1.42821	1.01535	2.00895	0.0406142
MYO9A	1.40159	1.105	1.77778	0.00538487
CAPN15	0.786116	0.6312	0.979052	0.0316332
ILVBL	0.60262	0.462247	0.785622	0.00018168
DYNC1LI2	1.24522	1.00437	1.54382	0.0455302
COX6A1	0.646535	0.493569	0.846908	0.00154381
CXCL9	0.913281	0.852474	0.978427	0.00986988
COX6B1	0.673529	0.473011	0.959051	0.028391
FEM1B	1.34524	1.0647	1.69971	0.0129414
FKBP15	1.50993	1.07199	2.12678	0.018387
FBL	0.757242	0.613498	0.934665	0.00962384
EGR1	1.1268	1.01211	1.25448	0.0292727
ELL3	0.723511	0.58176	0.8998	0.00362621
RPUSD3	0.614912	0.410888	0.920242	0.0180764
MAML2	1.22616	1.02112	1.47238	0.0289756
ZNF641	1.73104	1.27785	2.34497	0.00039557
SKI	1.37306	1.0806	1.74467	0.00947994
S100A12	1.15496	1.03062	1.2943	0.0131754
KLHL28	1.2489	1.00274	1.55549	0.0472166
SON	1.47695	1.14445	1.90606	0.00272835
SNX3	1.35726	1.02363	1.79962	0.0338184
GNB1	1.42339	1.01273	2.00056	0.0420709
TUFM	0.718569	0.52706	0.979663	0.0366278
FAM3C	1.34769	1.10831	1.63879	0.00278455
MAP4K5	1.28207	1.05498	1.55805	0.0124895
CDC42BPA	1.24531	1.00302	1.54614	0.046896
ABI2	1.38152	1.05531	1.80855	0.0186858
SDCCAG8	1.41344	1.08105	1.84803	0.0114161
UBR1	1.3427	1.07731	1.67347	0.00872181
ARL13B	1.20872	1.01772	1.43557	0.0307643
SRP14	1.65781	1.19376	2.30225	0.0025525
ALKBH7	0.727251	0.580595	0.910951	0.00557786
ELF2	1.41278	1.03449	1.92939	0.029764
TOR2A	0.728116	0.534882	0.991158	0.0437574
COX4I1	0.674498	0.482701	0.942504	0.0210629
THOP1	0.733698	0.588665	0.914464	0.00585668
MTR	1.3193	1.06121	1.64016	0.0126027
PGP	0.780676	0.624346	0.976148	0.0298775
FYTTD1	1.30386	1.05174	1.61642	0.015519
HIPK3	1.23971	1.01349	1.51642	0.0365866
PTEN	1.25367	1.00461	1.56448	0.0454268
LRCH3	1.52334	1.09336	2.12243	0.0128678
LEPR	1.27532	1.01597	1.60089	0.0360372
CTLA4	0.797457	0.649416	0.979245	0.0307616
GEMIN7	0.597813	0.442506	0.807629	0.000802385
TMEM238	0.779788	0.674433	0.9016	0.000783153
TRAF4	0.758773	0.58827	0.978694	0.0335189
PTPMT1	0.770458	0.631135	0.940538	0.010397
CBLC	0.764018	0.610127	0.956726	0.019004
NDUFA9	0.56481	0.450026	0.708871	8.28981e-07
DUS3L	0.75631	0.593525	0.963742	0.0239076
ZNF835	0.630805	0.414198	0.960688	0.0318067
BCL2L14	0.721626	0.569759	0.913972	0.0068077
PTPN12	1.39958	1.13815	1.72106	0.00143985
SARS2	0.777533	0.615552	0.982137	0.0347561
SEC11A	1.43572	1.07028	1.92594	0.015814
PCBD1	0.767874	0.589714	0.999859	0.0498779
TM4SF1	1.16957	1.01359	1.34956	0.0319639
ICOS	0.813127	0.666733	0.991665	0.0410915
NBPF20	1.61566	1.17615	2.21941	0.00306123
CREB1	1.29447	1.01639	1.64863	0.0364616
TXN2	0.727923	0.54746	0.967874	0.0289184
SETX	1.28013	1.00046	1.638	0.049578
ALPL	1.32679	1.08576	1.62134	0.00570382
FKBP10	1.11838	1.00088	1.24966	0.0482119
EXOC5	1.24712	1.02752	1.51366	0.0254414
MRPL23	0.687782	0.521854	0.906469	0.00788176
ARIH1	1.37302	1.05319	1.78998	0.0191298
C6orf89	1.47955	1.06532	2.05486	0.0194132
INPP4B	1.22856	1.01597	1.48565	0.0337223
MRPL41	0.71263	0.57369	0.885218	0.00219999
RPLP2	0.738638	0.547603	0.996316	0.0472409
BTBD10	1.38083	1.01815	1.8727	0.0379232
CLPP	0.72212	0.557641	0.935112	0.0135609
CD3G	0.802359	0.656259	0.980985	0.03178
ARID4A	1.26051	1.03555	1.53433	0.0209869
MAP2K1	1.33928	1.04358	1.71876	0.0217254
NDUFS7	0.79735	0.686189	0.926519	0.00311385
APC	1.26617	1.03231	1.55301	0.0234996
UHRF2	1.40989	1.13509	1.75122	0.00189933
TMEM102	0.792875	0.643954	0.976237	0.0287761
LEF1	1.24869	1.07787	1.4466	0.0030868
MECP2	1.40308	1.0606	1.85615	0.01769
WDR18	0.766051	0.621617	0.944044	0.0124137
RPLP0	0.739179	0.557525	0.98002	0.0357097
CLK1	1.30253	1.10136	1.54045	0.00201586
PELI1	1.23287	1.01791	1.49323	0.0322319
MAP3K7	1.3654	1.06176	1.75587	0.0152275
KIDINS220	1.43319	1.11784	1.8375	0.00453115
RUVBL2	0.771394	0.595722	0.998869	0.0490055
ERC1	1.30496	1.05435	1.61515	0.0144317
HGSNAT	1.40377	1.09296	1.80296	0.00790476
ZMYND11	1.33481	1.031	1.72814	0.0284042
COL23A1	1.40039	1.04235	1.88143	0.0254
EFHC1	1.2927	1.01027	1.65407	0.0412284
SNRPF	0.797416	0.636973	0.998272	0.048262
ZNF414	0.735563	0.563664	0.959886	0.023733
CNPY2	0.799244	0.642112	0.994828	0.0448142
JMJD1C	1.24458	1.01923	1.51975	0.0318004
ARID4B	1.32663	1.04408	1.68563	0.0207226
RAB18	1.41552	1.09164	1.83549	0.00875652
MYCBP2	1.245	1.0298	1.50518	0.0236238
NDUFA2	0.738556	0.559204	0.975431	0.0327425
DTWD1	1.32348	1.0013	1.74934	0.0489433
OPCML	1.62082	1.00935	2.60272	0.0456654
NOP2	0.744316	0.581333	0.952992	0.0191905
SCRN1	1.1208	1.01399	1.23885	0.0256192
IQGAP1	1.30459	1.05774	1.60904	0.0129731
CCL22	0.784248	0.668948	0.91942	0.00274047
POLR2I	0.804273	0.700319	0.923658	0.00203849
USP34	1.2392	1.01145	1.51823	0.0384715
NEMF	1.23732	1.02881	1.48808	0.0237198
ZNF771	0.704357	0.531928	0.932679	0.0144265
WAC	1.41864	1.05032	1.91613	0.0226046
ECSIT	0.752628	0.58561	0.967279	0.0264302
UBAP1	1.47847	1.0452	2.09135	0.0271169
SPR	0.743068	0.557414	0.990557	0.0429031
ZMAT2	1.34219	1.00179	1.79825	0.0486126
F12	0.826711	0.699621	0.976888	0.0254478
PCMTD1	1.20996	1.0299	1.42149	0.0204274
CBL	1.52612	1.17643	1.97975	0.00145413
TNFRSF4	0.799195	0.650996	0.981133	0.0321947
DNM3	1.24189	1.00422	1.53581	0.0456268
CCL11	0.916493	0.845154	0.993853	0.0349351
MRPS26	0.797056	0.643825	0.986757	0.0373104
PHF13	1.31855	1.01991	1.70463	0.0348235
ZMYM4	1.27644	1.01747	1.60132	0.0348844
BLZF1	1.3233	1.06499	1.64428	0.0114649
SNRNP25	0.698282	0.566265	0.861076	0.000782593
NDUFB7	0.658558	0.512036	0.847009	0.00114133
CEP19	1.31466	1.01362	1.7051	0.0392119
MESP1	0.829954	0.71219	0.967191	0.016976
PRMT7	0.697547	0.515949	0.943061	0.0192329
YAP1	1.32371	1.08164	1.61996	0.00649655
RPS28	0.733832	0.580936	0.92697	0.00942829
NR1D2	1.17564	1.01369	1.36346	0.0323776
CDC37L1	1.28119	1.03841	1.58073	0.0208004
PTRHD1	0.701883	0.557165	0.88419	0.00265824
MFAP1	1.2851	1.00619	1.64134	0.0444973
MAN1A1	1.14063	1.003	1.29714	0.0449022
MB21D2	1.21626	1.0271	1.44026	0.0232079
CCDC82	1.43322	1.12192	1.8309	0.00396744
RSRC2	1.33107	1.05549	1.6786	0.0156827
CCNG2	1.21193	1.00214	1.46564	0.0474737
RAF1	1.46531	1.09078	1.96843	0.011182
MRPL2	0.839847	0.727542	0.969487	0.017169
CLASP1	1.39941	1.03566	1.89093	0.0286634
ZYG11B	1.23322	1.00349	1.51553	0.0462501
APLP2	1.36709	1.04006	1.79694	0.0249925
COPS2	1.26376	1.03704	1.54006	0.0203165
KTN1	1.252	1.05485	1.48599	0.0101468
FAM98C	0.711634	0.543814	0.931242	0.0131719
NDUFA13	0.830084	0.71392	0.96515	0.0154722
SF3B5	0.751904	0.579613	0.975409	0.0317556
TRIP11	1.2739	1.01321	1.60167	0.0382386
TARBP2	0.758832	0.588315	0.978771	0.0335699
NES	1.15195	1.00184	1.32456	0.0470614
ANKRD39	0.696978	0.545385	0.890707	0.00391573
HECA	1.32349	1.04442	1.67711	0.0203562
CNEP1R1	1.33235	1.01284	1.75264	0.0402497
SMARCA2	1.28906	1.02123	1.62713	0.0326152
RSF1	1.2911	1.03614	1.60879	0.0228328
UQCR11	0.81301	0.671356	0.984553	0.0340616
DNAJC13	1.40053	1.05767	1.85453	0.0187041
GALK1	0.756092	0.609878	0.937361	0.010775
ETFB	0.753112	0.638659	0.888077	0.000748295
PIKFYVE	1.27452	1.01095	1.60679	0.0401563
CRYM	0.829557	0.723691	0.95091	0.00730588
ST6GAL2	1.17892	1.05169	1.32153	0.00472811
PNISR	1.2513	1.0483	1.4936	0.0130537
CEP350	1.32426	1.07494	1.63139	0.00831387
CMPK2	0.846538	0.760317	0.942537	0.00236776
NDUFB10	0.64348	0.486074	0.851859	0.00206887
PHB2	0.741991	0.566937	0.971096	0.0297356
CDC42EP5	0.842992	0.75848	0.936922	0.00153074
ASH1L	1.26018	1.02508	1.5492	0.0281579
ANP32E	1.17317	1.00751	1.36605	0.03975
TMOD3	1.24291	1.02039	1.51394	0.0307296
TRAM1	1.24375	1.05708	1.46339	0.00856312
LMNTD2	0.799637	0.64104	0.997473	0.0474348
FAM53C	1.36934	1.0237	1.83169	0.0341964
ECI1	0.770625	0.625373	0.949613	0.0144796
FNDC3B	1.30431	1.03753	1.63968	0.0228715
RTF1	1.3692	1.03773	1.80655	0.0262925
RPS27	1.40859	1.10829	1.79027	0.0051039
TM2D3	1.48993	1.09469	2.02786	0.0112375
