# Supplementary material for: Development of an anoikis-related gene signature and prognostic model for predicting the tumor microenvironment and response to immunotherapy in colorectal cancer
Source: Front Immunol. 2024 May 8;15:1378305. doi: 10.3389/fimmu.2024.1378305 (PMC11109372; doi:10.3389/fimmu.2024.1378305)
Supplement: Supplementary file 6 [file Table_5.xls]

## Sheet: Table-S5
Table S5: Four genes identified by Multivariate Cox regression analysis.
id	coef
CD36	0.250125
TGFB2	0.329147
WWC3	0.400374
CCL22	-0.499379
