# Supplementary material for: Development of an anoikis-related gene signature and prognostic model for predicting the tumor microenvironment and response to immunotherapy in colorectal cancer
Source: Front Immunol. 2024 May 8;15:1378305. doi: 10.3389/fimmu.2024.1378305 (PMC11109372; doi:10.3389/fimmu.2024.1378305)
Supplement: Supplementary file 8 [file Table_7.xls]

## Sheet:  Table-S7
	Table S7: Primer Sequences used for RT-PCR
Genes	Forward primer	Reverse primer
DAPK2	5'-TCCTGGATGGGGTGAACTAC-3'	5'-CAGCTTGATGTGTGGAATGG-3'
GADPH	5′-CAGGAGGCATTGCTGAT-3′	5′-GAAGGCTGGGGCTCATTT-3′
